# Supplementary material for: mtFociCounter for automated single-cell mitochondrial nucleoid quantification and reproducible foci analysis
Source: Nucleic Acids Res. 2023 Oct 18;51(21):e107. doi: 10.1093/nar/gkad864 (PMC10681798; doi:10.1093/nar/gkad864)
Supplement: gkad864_Supplemental_Files [file gkad864_supplemental_files.zip]

Archive with 2 entries (2 files):
- 20230516_FociCounter_SourceCode_.ijm
- mtFociCounter_Supplementary_20230905.pdf
